# Supplementary material for: Dental Caries, Tooth Loss and Quality of Life of Individuals Exposed to Social Risk Factors in Northeast Brazil
Source: Int J Environ Res Public Health. 2023 Aug 28;20(17):6661. doi: 10.3390/ijerph20176661 (PMC10487409; doi:10.3390/ijerph20176661)
Supplement: Supplementary file 1 [file ijerph-20-06661-s001.zip]

Archive with 1 entries (1 files):
- ijerph-2537394-supplementary.pdf
